# Supplementary material for: PD-linked LRRK2 G2019S mutation impairs astrocyte morphology and synapse maintenance via ERM hyperphosphorylation
Source: bioRxiv. 2025 Apr 25:2023.04.09.536178. Preprint. [Version 4] doi: 10.1101/2023.04.09.536178 (PMC11383028; doi:10.1101/2023.04.09.536178)
Supplement: Supplement 1 [file media-1.zip]

Archive with 1 entries (1 files):
- All Supplemental Tables.xlsb
